# Supplementary material for: The GoldX Fiducial Eraser
Source: Int J Mol Sci. 2024 Jul 6;25(13):7442. doi: 10.3390/ijms25137442 (PMC11242485; doi:10.3390/ijms25137442)
Supplement: Supplementary file 1 [file ijms-25-07442-s001.zip]

Archive with 4 entries (4 files):
- Video S1. Reconstituted-system-1.mp4
- Video S2. Reconstituted-system-2.mp4
- Video S3. Cellular-system-1.mp4
- Video S4. Cellular-system-2.mp4
